# Supplementary material for: New EST-SSR Markers for Individual Genotyping of Opium Poppy Cultivars (Papaver somniferum L.)
Source: Plants (Basel). 2019 Dec 19;9(1):10. doi: 10.3390/plants9010010 (PMC7020189; doi:10.3390/plants9010010)
Supplement: Supplementary file 1 [file plants-09-00010-s001.zip]

Archive with 2 entries (1 files):
- plants-643729-supp/
- plants-643729-supp/02-Supplement-Plants-643729.docx
